# Supplementary material for: BICD2 phosphorylation regulates dynein function and centrosome separation in G2 and M
Source: Nat Commun. 2023 Apr 27;14:2434. doi: 10.1038/s41467-023-38116-1 (PMC10140047; doi:10.1038/s41467-023-38116-1)
Supplement: Supplementary file 4 — Source Data [file 41467_2023_38116_MOESM4_ESM.zip]

Archive with 4 entries (4 files):
- Source_data_1_Gallisa_etal.pdf
- __MACOSX/._Source_data_1_Gallisa_etal.pdf
- Source_data_2_Gallisa_etal.pdf
- __MACOSX/._Source_data_2_Gallisa_etal.pdf
